# Supplementary material for: ARID2 Deficiency Enhances Tumor Progression via ERBB3 Signaling in TFE3-Rearranged Renal Cell Carcinoma
Source: Curr Issues Mol Biol. 2024 Dec 2;46(12):13675–95. doi: 10.3390/cimb46120817 (PMC11727593; doi:10.3390/cimb46120817)
Supplement: Supplementary file 1 [file cimb-46-00817-s001.zip]

Archive with 1 entries (1 files):
- cimb-3303861-supplementary.pdf
